# Supplementary material for: Increased Mortality Rates During the 2025 Chikungunya Epidemic in Réunion Island
Source: Viruses. 2026 Jan 29;18(2):180. doi: 10.3390/v18020180 (PMC12944855; doi:10.3390/v18020180)
Supplement: Supplementary file 1 [file viruses-18-00180-s001.zip]

Archive with 1 entries (1 files):
- viruses-3829984-supplementary.pdf
